# Supplementary material for: Genome-Wide Identification and Characterization of the bHLH Gene Family and Its Response to Abiotic Stresses in Carthamus tinctorius
Source: Plants (Basel). 2023 Nov 3;12(21):3764. doi: 10.3390/plants12213764 (PMC10648185; doi:10.3390/plants12213764)
Supplement: Supplementary file 1 [file plants-12-03764-s001.zip]

Archive with 1 entries (1 files):
- plants-2637947-supplementary.pdf
